# Supplementary material for: Glenohumeral Instability and Clinical Outcomes Following Proximal Humerus Resection and Megaprosthesis Implantation: A Systematic Review
Source: J Clin Med. 2025 Nov 5;14(21):7850. doi: 10.3390/jcm14217850 (PMC12609309; doi:10.3390/jcm14217850)
Supplement: Supplementary file 1 [file jcm-14-07850-s001.zip]

Archive with 1 entries (1 files):
- jcm-3957482-supplementary.pdf
